# Supplementary material for: Effects of a Lifestyle Intervention in Young Women with GDM and Subsequent Diabetes
Source: Nutrients. 2022 Dec 8;14(24):5232. doi: 10.3390/nu14245232 (PMC9785424; doi:10.3390/nu14245232)
Supplement: Supplementary file 1 [file nutrients-14-05232-s001.zip]

Archive with 1 entries (1 files):
- nutrients-2073097-supplementary.pdf
